# Supplementary material for: Expression of the Endoplasmic Reticulum Stress Marker GRP78 in the Normal Retina and Retinal Degeneration Induced by Blue LED Stimuli in Mice
Source: Cells. 2021 Apr 23;10(5):995. doi: 10.3390/cells10050995 (PMC8145904; doi:10.3390/cells10050995)
Supplement: Supplementary file 1 [file cells-10-00995-s001.zip]

Archive with 1 entries (1 files):
- cells-1178694-supplementary.pdf
